# Supplementary material for: Obesity drives dysregulation in DC responses to viral infection
Source: Discov Immunol. 2025 Feb 6;4(1):kyaf001. doi: 10.1093/discim/kyaf001 (PMC11892430; doi:10.1093/discim/kyaf001)
Supplement: kyaf001_suppl_Supplementary_Material [file kyaf001_suppl_supplementary_material.zip]

Archive with 2 entries (2 files):
- supplement captions.docx
- SeV Paper Revision - Supplementary Updated.pdf
